# Supplementary material for: Mitigating the Blurring Effect of CryoEM Averaging on a Flexible and Highly Symmetric Protein Complex through Sub-Particle Reconstruction
Source: Int J Mol Sci. 2024 May 23;25(11):5665. doi: 10.3390/ijms25115665 (PMC11171969; doi:10.3390/ijms25115665)
Supplement: Supplementary file 1 [file ijms-25-05665-s001.zip]

Archive with 1 entries (1 files):
- ijms-2967219-supplementary.pdf
